# Supplementary material for: Interictal magnetic signals in new‐onset Rolandic epilepsy may help with timing of treatment selection
Source: Epilepsia Open. 2024 Jan 4;9(1):368–79. doi: 10.1002/epi4.12884 (PMC10839299; doi:10.1002/epi4.12884)
Supplement: Supplementary file 1 — Data S1: [file EPI4-9-368-s002.xlsx]

## Sheet: Sheet1
PValue	FDR
0.02	0.133333	1	group1-group2
0.023	0.138	2	δ
0.001	0.0198508	3
0.007	0.0721212	4
0.006	0.068	5
0.031	0.161327	6
0.166	0.354226	7
0.166	0.354226	8
0.399	0.614773	9
0.952	0.978871	10
0.876	0.931721	11
0.763	0.869564	12
0.104	0.282128	13
0.736	0.853091	14
0.081	0.258188	15
0.024	0.141503	16
0.085	0.264329	17
0.477	0.679525	18
0.104	0.282128	19
0.273	0.484278	20
0.197	0.396331	21
0.185	0.378916	22
0.129	0.312542	23
0.283	0.495886	24
0.252	0.458182	25
0.638	0.790717	26
0.173	0.363835	27
0.252	0.458182	28
0.571	0.740992	29
0.638	0.790717	30
0.016	0.121791	31
0.081	0.258188	32
0.035	0.170813	33
0.047	0.194089	34
0.507	0.696016	35
0.933	0.968118	36
0.031	0.161327	37
0.104	0.282128	38
0.099	0.282128	39
0.691	0.818606	40
0.094	0.272386	41
0.462	0.668673	42
0.173	0.363835	43
0.152	0.341498	44
0.003	0.0437143	45
0.052	0.204	46
0.004	0.0516456	47
0.005	0.0607143	48
0.003	0.0437143	49
0.023	0.138	50
0.126	0.30673	51
0.126	0.30673	52
0.138	0.323586	53
0.109	0.290287	54
0.044	0.189367	55
0.185	0.378916	56
0.007	0.0721212	57
0.018	0.129296	58
0.109	0.290287	59
0.214	0.417361	60
0.016	0.121791	61
0.132	0.316736	62
0.007	0.0721212	63
0.023	0.138	64
0.523	0.70657	65
0.782	0.875565	66
0.011	0.0967241	67
0.023	0.138	68
0.782	0.875565	1	θ
0.772	0.874933	2
0.673	0.809505	3
0.745	0.856708	4
0.114	0.292897	5
0.173	0.363835	6
0.189	0.38479	7
0.155	0.344444	8
0.763	0.869564	9
0.709	0.83329	10
0.962	0.984193	11
0.507	0.696016	12
0.736	0.853091	13
0.8	0.885993	14
0.866	0.928833	15
0.952	0.978871	16
0.547	0.724597	17
0.971	0.987458	18
0.8	0.885993	19
0.914	0.959136	20
0.539	0.715994	21
0.656	0.805199	22
0.166	0.354226	23
0.47	0.676164	24
0.933	0.968118	25
0.673	0.809505	26
0.262	0.470493	27
0.366	0.583313	28
0.857	0.920147	29
0.81	0.893189	30
0.477	0.679525	31
0.588	0.757273	32
0.819	0.89633	33
0.613	0.777687	34
0.819	0.89633	35
0.857	0.920147	36
0.162	0.351574	37
0.718	0.839862	38
0.727	0.845542	39
0.971	0.987458	40
0.433	0.641016	41
0.745	0.856708	42
0.242	0.447174	43
0.206	0.408	44
0.885	0.940312	45
0.745	0.856708	46
0.419	0.631285	47
0.273	0.484278	48
0.294	0.51	49
0.604	0.7701	50
0.914	0.959136	51
0.621	0.780074	52
0.933	0.968118	53
0.819	0.89633	54
0.379	0.591101	55
0.656	0.805199	56
0.621	0.780074	57
0.531	0.712658	58
0.709	0.83329	59
0.962	0.984193	60
0.923	0.9656	61
0.664	0.80821	62
0.647	0.800898	63
0.718	0.839862	64
0.895	0.947875	65
0.847	0.919085	66
0.857	0.920147	67
0.971	0.987458	68
0.06	0.220939	1	α
0.109	0.290287	2
0.058	0.215791	3
0.12	0.299267	4
0.018	0.129296	5
0.094	0.272386	6
0.126	0.30673	7
0.104	0.282128	8
0.159	0.347281	9
0.185	0.378916	10
0.971	0.987458	11
0.914	0.959136	12
0.065	0.227835	13
0.159	0.347281	14
0.076	0.249076	15
0.152	0.341498	16
0.069	0.232277	17
0.145	0.331614	18
0.12	0.299267	19
0.214	0.417361	20
0.089	0.266217	21
0.069	0.232277	22
0.12	0.299267	23
0.166	0.354226	24
0.224	0.429474	25
0.596	0.763719	26
0.069	0.232277	27
0.138	0.323586	28
0.379	0.591101	29
0.392	0.606737	30
0.027	0.151319	31
0.094	0.272386	32
0.085	0.264329	33
0.089	0.266217	34
0.197	0.396331	35
0.262	0.470493	36
0.065	0.227835	37
0.233	0.43768	38
0.044	0.189367	39
0.952	0.978871	40
0.065	0.227835	41
0.335	0.54672	42
0.114	0.292897	43
0.145	0.331614	44
0.02	0.133333	45
0.145	0.331614	46
0.039	0.178386	47
0.069	0.232277	48
0.015	0.120105	49
0.12	0.299267	50
0.12	0.299267	51
0.081	0.258188	52
0.379	0.591101	53
0.273	0.484278	54
0.021	0.136433	55
0.114	0.292897	56
0.044	0.189367	57
0.076	0.249076	58
0.114	0.292897	59
0.181	0.374483	60
0.037	0.174392	61
0.247	0.454765	62
0.049	0.196772	63
0.152	0.341498	64
0.181	0.374483	65
0.317	0.530066	66
0.044	0.189367	67
0.089	0.266217	68
0.029	0.15734	1	β
0.135	0.31949	2
0.013	0.108689	3
0.023	0.138	4
0.197	0.396331	5
0.126	0.30673	6
0.109	0.290287	7
0.306	0.522814	8
0.406	0.61994	9
0.727	0.845542	10
0.379	0.591101	11
0.386	0.601099	12
0.228	0.433881	13
0.876	0.931721	14
0.294	0.51	15
0.406	0.61994	16
0.145	0.331614	17
0.588	0.757273	18
0.016	0.121791	19
0.311	0.527816	20
0.185	0.378916	21
0.104	0.282128	22
0.152	0.341498	23
0.664	0.80821	24
0.027	0.151319	25
0.981	0.990713	26
0.317	0.530066	27
0.379	0.591101	28
0.294	0.51	29
0.5	0.696016	30
0.03	0.157732	31
0.238	0.443803	32
0.159	0.347281	33
0.112	0.292897	34
0.933	0.968118	35
0.709	0.83329	36
0.062	0.225474	37
0.177	0.369959	38
0.033	0.165813	39
0.621	0.780074	40
0.069	0.232277	41
0.515	0.7004	42
0.036	0.173208	43
0.12	0.299267	44
0.141	0.327608	45
0.101	0.282128	46
0.045	0.189669	47
0.022	0.138	48
0.058	0.215791	49
0.055	0.210902	50
0.145	0.331614	51
0.317	0.530066	52
0.011	0.0967241	53
0.032	0.164848	54
0.242	0.447174	55
0.3	0.51602	56
0.087	0.265689	57
0.132	0.316736	58
0.366	0.583313	59
0.5	0.696016	60
0.045	0.189669	61
0.166	0.354226	62
0.166	0.354226	63
0.135	0.31949	64
0.278	0.490588	65
0.613	0.777687	66
0.087	0.265689	67
0.089	0.266217	68
0.048	0.19506	1	gamma
0.132	0.316736	2
0.007	0.0721212	3
0.007	0.0721212	4
0.038	0.177798	5
0.034	0.167074	6
0.347	0.560919	7
0.515	0.7004	8
0.223	0.42917	9
0.426	0.639	10
0.206	0.408	11
0.317	0.530066	12
0.379	0.591101	13
0.306	0.522814	14
0.664	0.80821	15
0.329	0.539518	16
0.114	0.292897	17
0.238	0.443803	18
0.011	0.0967241	19
0.024	0.141503	20
0.12	0.299267	21
0.101	0.282128	22
0.99	0.99292	23
0.857	0.920147	24
0.025	0.145251	25
0.069	0.232277	26
0.571	0.740992	27
0.63	0.785575	28
0.039	0.178386	29
0.085	0.264329	30
0.04	0.182143	31
0.089	0.266217	32
0.114	0.292897	33
0.104	0.282128	34
0.335	0.54672	35
0.5	0.696016	36
0.013	0.108689	37
0.049	0.196772	38
0.01	0.0927273	39
0.138	0.323586	40
0.011	0.0967241	41
0.033	0.165813	42
0.507	0.696016	43
0.682	0.813614	44
0.069	0.232277	45
0.067	0.232277	46
0.02	0.133333	47
0.02	0.133333	48
0.033	0.165813	49
0.034	0.167074	50
0.273	0.484278	51
0.323	0.534838	52
0.004	0.0516456	53
0.005	0.0607143	54
0.013	0.108689	55
0.047	0.194089	56
0.03	0.157732	57
0.037	0.174392	58
0.477	0.679525	59
0.392	0.606737	60
0.02	0.133333	61
0.008	0.0784615	62
0.173	0.363835	63
0.126	0.30673	64
0.126	0.30673	65
0.242	0.447174	66
0.015	0.120105	67
0.025	0.145251	68
0.857	0.920147	1	group1-group3
0.673	0.809505	2	δ
0.47	0.676164	3
0.419	0.631285	4
0.004	0.0516456	5
0.065	0.227835	6
0.819	0.89633	7
0.763	0.869564	8
0.214	0.417361	9
0.857	0.920147	10
0.085	0.264329	11
0.109	0.290287	12
0.782	0.875565	13
0.379	0.591101	14
0.448	0.656552	15
0.8	0.885993	16
0.656	0.805199	17
0.173	0.363835	18
0.126	0.30673	19
0.233	0.43768	20
0.876	0.931721	21
0.596	0.763719	22
0.914	0.959136	23
0.682	0.813614	24
0.306	0.522814	25
0.347	0.560919	26
0.99	0.99292	27
0.99	0.99292	28
0.317	0.530066	29
0.682	0.813614	30
0.718	0.839862	31
0.621	0.780074	32
0.069	0.232277	33
0.155	0.344444	34
0.283	0.495886	35
0.252	0.458182	36
0.081	0.258188	37
0.044	0.189367	38
0.189	0.38479	39
0.104	0.282128	40
0.159	0.347281	41
0.016	0.121791	42
0.448	0.656552	43
0.539	0.715994	44
0.018	0.129296	45
0.052	0.204	46
0.12	0.299267	47
0.173	0.363835	48
0.006	0.068	49
0.021	0.136433	50
0.838	0.911258	51
0.772	0.874933	52
0.283	0.495886	53
0.819	0.89633	54
0.049	0.196772	55
0.099	0.282128	56
0.087	0.265689	57
0.145	0.331614	58
0.262	0.470493	59
0.673	0.809505	60
0.206	0.408	61
0.094	0.272386	62
0.173	0.363835	63
0.242	0.447174	64
0.507	0.696016	65
0.419	0.631285	66
0.214	0.417361	67
0.379	0.591101	68
0.838	0.911258	1	θ
0.588	0.757273	2
0.132	0.316736	3
0.081	0.258188	4
0.782	0.875565	5
0.492	0.694108	6
0.745	0.856708	7
0.306	0.522814	8
0.682	0.813614	9
0.604	0.7701	10
0.656	0.805199	11
0.433	0.641016	12
0.353	0.569715	13
0.477	0.679525	14
1	1	15
0.419	0.631285	16
0.317	0.530066	17
0.092	0.272	18
0.914	0.959136	19
0.507	0.696016	20
0.372	0.590109	21
0.228	0.433881	22
0.323	0.534838	23
0.523	0.70657	24
0.63	0.785575	25
0.329	0.539518	26
0.691	0.818606	27
0.673	0.809505	28
0.857	0.920147	29
0.656	0.805199	30
0.233	0.43768	31
0.228	0.433881	32
0.126	0.30673	33
0.152	0.341498	34
0.539	0.715994	35
0.462	0.668673	36
0.904	0.953547	37
0.923	0.9656	38
0.772	0.874933	39
0.523	0.70657	40
0.8	0.885993	41
0.492	0.694108	42
0.838	0.911258	43
0.571	0.740992	44
0.104	0.282128	45
0.112	0.292897	46
0.323	0.534838	47
0.392	0.606737	48
0.189	0.38479	49
0.065	0.227835	50
0.782	0.875565	51
0.857	0.920147	52
0.971	0.987458	53
0.571	0.740992	54
0.736	0.853091	55
0.477	0.679525	56
0.273	0.484278	57
0.214	0.417361	58
0.206	0.408	59
0.433	0.641016	60
0.507	0.696016	61
0.448	0.656552	62
0.278	0.490588	63
0.252	0.458182	64
0.406	0.61994	65
0.114	0.292897	66
0.782	0.875565	67
0.81	0.893189	68
0.981	0.990713	1	α
0.782	0.875565	2
0.052	0.204	3
0.023	0.138	4
0.016	0.121791	5
0.039	0.178386	6
0.571	0.740992	7
0.745	0.856708	8
0.952	0.978871	9
0.847	0.919085	10
0.081	0.258188	11
0.283	0.495886	12
0.419	0.631285	13
0.942	0.974483	14
0.63	0.785575	15
0.448	0.656552	16
0.477	0.679525	17
0.682	0.813614	18
0.36	0.578268	19
0.252	0.458182	20
0.923	0.9656	21
0.857	0.920147	22
0.555	0.730452	23
0.876	0.931721	24
0.455	0.6649	25
0.763	0.869564	26
0.621	0.780074	27
0.838	0.911258	28
0.596	0.763719	29
0.638	0.790717	30
0.819	0.89633	31
0.942	0.974483	32
0.076	0.249076	33
0.094	0.272386	34
0.981	0.990713	35
0.745	0.856708	36
0.063	0.225474	37
0.042	0.188244	38
0.5	0.696016	39
0.177	0.369959	40
0.247	0.454765	41
0.104	0.282128	42
0.507	0.696016	43
0.621	0.780074	44
0.029	0.15734	45
0.026	0.149353	46
0.048	0.19506	47
0.051	0.204	48
0.02	0.133333	49
0.018	0.129296	50
0.933	0.968118	51
0.99	0.99292	52
0.123	0.305255	53
0.341	0.555623	54
0.028	0.156066	55
0.027	0.151319	56
0.023	0.138	57
0.019	0.133333	58
0.317	0.530066	59
0.448	0.656552	60
0.372	0.590109	61
0.224	0.429474	62
0.085	0.264329	63
0.055	0.210902	64
0.782	0.875565	65
0.433	0.641016	66
0.197	0.396331	67
0.159	0.347281	68
0.613	0.777687	1	β
0.971	0.987458	2
0.47	0.676164	3
0.763	0.869564	4
0.071	0.236667	5
0.462	0.668673	6
0.664	0.80821	7
0.691	0.818606	8
0.262	0.470493	9
0.101	0.282128	10
0.029	0.15734	11
0.044	0.189367	12
0.433	0.641016	13
0.664	0.80821	14
0.782	0.875565	15
0.99	0.99292	16
0.763	0.869564	17
0.604	0.7701	18
0.347	0.560919	19
0.791	0.880808	20
0.278	0.490588	21
0.233	0.43768	22
0.63	0.785575	23
0.782	0.875565	24
0.515	0.7004	25
0.656	0.805199	26
0.981	0.990713	27
0.791	0.880808	28
0.317	0.530066	29
0.507	0.696016	30
0.638	0.790717	31
0.563	0.737176	32
0.962	0.984193	33
0.745	0.856708	34
0.323	0.534838	35
0.181	0.374483	36
0.047	0.194089	37
0.065	0.227835	38
0.048	0.19506	39
0.06	0.220939	40
0.036	0.173208	41
0.02	0.133333	42
0.933	0.968118	43
0.895	0.947875	44
0.233	0.43768	45
0.596	0.763719	46
0.772	0.874933	47
0.379	0.591101	48
0.219	0.425206	49
0.515	0.7004	50
0.539	0.715994	51
0.555	0.730452	52
0.406	0.61994	53
0.571	0.740992	54
0.01	0.0927273	55
0.03	0.157732	56
0.366	0.583313	57
0.492	0.694108	58
0.876	0.931721	59
0.664	0.80821	60
0.152	0.341498	61
0.477	0.679525	62
0.242	0.447174	63
0.604	0.7701	64
0.933	0.968118	65
0.433	0.641016	66
0.335	0.54672	67
0.727	0.845542	68
0.238	0.443803	1	gamma
0.201	0.402	2
0.233	0.43768	3
0.289	0.50476	4
0.875	0.931721	5
0.682	0.813614	6
0.268	0.480422	7
0.206	0.408	8
0.99	0.99292	9
0.36	0.578268	10
0.7	0.827346	11
0.555	0.730452	12
0.952	0.978871	13
0.875	0.931721	14
0.083	0.262105	15
0.197	0.396331	16
0.515	0.7004	17
0.462	0.668673	18
0.515	0.7004	19
0.129	0.312542	20
0.081	0.258188	21
0.252	0.458182	22
0.539	0.715994	23
0.412	0.626289	24
0.399	0.614773	25
0.406	0.61994	26
0.895	0.947875	27
0.81	0.893189	28
0.329	0.539518	29
0.201	0.402	30
0.083	0.262105	31
0.114	0.292897	32
0.159	0.347281	33
0.219	0.425206	34
0.8	0.885993	35
0.791	0.880808	36
0.673	0.809505	37
0.81	0.893189	38
0.981	0.990713	39
0.942	0.974483	40
0.962	0.984193	41
0.99	0.99292	42
0.547	0.724597	43
0.426	0.639	44
0.419	0.631285	45
0.366	0.583313	46
0.145	0.331614	47
0.094	0.272386	48
0.727	0.845542	49
0.507	0.696016	50
0.162	0.351574	51
0.197	0.396331	52
0.123	0.305255	53
0.117	0.298702	54
0.621	0.780074	55
1	1	56
0.523	0.70657	57
0.539	0.715994	58
0.109	0.290287	59
0.114	0.292897	60
0.507	0.696016	61
0.223	0.42917	62
0.563	0.737176	63
0.238	0.443803	64
0.323	0.534838	65
0.656	0.805199	66
0.673	0.809505	67
0.262	0.470493	68
0.005207	0.0610476	1	group2-group3
0.021891	0.138	2	δ
4e-05	0.00226667	3
0.000353	0.01062	4
1e-06	0.000255	5
2e-05	0.00156923	6
0.102081	0.282128	7
0.163726	0.353815	8
0.055921	0.212834	9
0.697092	0.824865	10
0.03407	0.167074	11
0.139101	0.323934	12
0.019071	0.133333	13
0.091652	0.271759	14
0.017781	0.129296	15
0.038698	0.178386	16
0.014024	0.114436	17
0.043858	0.189367	18
0.00111	0.0202179	19
0.006435	0.0713446	20
0.053737	0.20762	21
0.051625	0.204	22
0.062916	0.225474	23
0.134537	0.31949	24
0.037101	0.174392	25
0.550608	0.727487	26
0.117431	0.298702	27
0.102081	0.282128	28
0.209752	0.413824	29
0.372948	0.590694	30
0.002135	0.0340266	31
0.00678	0.0721212	32
6.7e-05	0.00325429	33
0.000431	0.0109905	34
0.057036	0.215469	35
0.222598	0.42917	36
4e-05	0.00226667	37
2.5e-05	0.00182143	38
0.004428	0.05508	39
0.134537	0.31949	40
0.001044	0.0200921	41
0.00029	0.00986	42
0.117431	0.298702	43
0.153508	0.342622	44
1e-06	0.000255	45
3.1e-05	0.00204	46
1.1e-05	0.00102	47
5.8e-05	0.00311368	48
3.82e-07	0.000255	49
3e-06	0.0003825	50
0.035558	0.17271	51
0.139101	0.323934	52
0.015072	0.120105	53
0.076188	0.249076	54
0.000403	0.0108174	55
0.001012	0.0198508	56
8e-06	0.000816	57
9.9e-05	0.0040392	58
0.008767	0.0843617	59
0.042078	0.188244	60
0.000403	0.0108174	61
0.000403	0.0108174	62
6.2e-05	0.003162	63
0.00011	0.00415556	64
0.10576	0.286141	65
0.634253	0.789912	66
0.000157	0.00552207	67
0.000378	0.0108174	68
0.45692	0.66675	1	θ
0.70993	0.83329	2
0.25352	0.460125	3
0.18282	0.377483	4
0.007917	0.0784113	5
0.028637	0.15734	6
0.319859	0.533971	7
0.328338	0.539518	8
0.41122	0.626036	9
0.527747	0.709225	10
0.788584	0.880808	11
0.78858	0.880808	12
0.299262	0.51562	13
0.527747	0.709225	14
0.822054	0.898709	15
0.441389	0.651544	16
0.065405	0.22847	17
0.046642	0.194089	18
0.815328	0.89633	19
0.828793	0.905106	20
0.896764	0.947875	21
0.505372	0.696016	22
0.483522	0.685942	23
0.510916	0.7004	24
0.483505	0.685942	25
0.562219	0.737176	26
0.621971	0.780333	27
0.573946	0.743869	28
0.993098	0.995049	29
0.869451	0.931555	30
0.071971	0.239122	31
0.044763	0.189669	32
0.061702	0.225474	33
0.020434	0.135342	34
0.328338	0.539518	35
0.615866	0.780074	36
0.045697	0.191815	37
0.7753	0.875565	38
0.671676	0.809505	39
0.527747	0.709225	40
0.401442	0.617603	41
0.324066	0.535733	42
0.209752	0.413824	43
0.295262	0.510453	44
0.02992	0.157732	45
0.062921	0.225474	46
0.113433	0.292897	47
0.093322	0.272386	48
0.003757	0.0504497	49
0.037101	0.174392	50
0.951717	0.978871	51
0.516501	0.701506	52
0.924194	0.965858	53
0.462162	0.668673	54
0.148585	0.339053	55
0.363729	0.583313	56
0.073366	0.242965	57
0.043858	0.189367	58
0.421138	0.63357	59
0.431195	0.641016	60
0.539094	0.715994	61
0.722832	0.844546	62
0.431195	0.641016	63
0.163718	0.353815	64
0.180002	0.374483	65
0.134537	0.31949	66
0.585788	0.757273	67
0.979297	0.990713	68
0.037101	0.174392	1	α
0.034066	0.167074	2
0.001845	0.0308508	3
0.000982	0.0198508	4
2e-06	0.0003825	5
8.3e-05	0.00368087	6
0.062921	0.225474	7
0.088372	0.266217	8
0.02992	0.157732	9
0.225878	0.432262	10
0.022388	0.138	11
0.047604	0.19506	12
0.095029	0.274588	13
0.038698	0.178386	14
0.016571	0.124298	15
0.013692	0.112628	16
0.082097	0.260869	17
0.02621	0.149353	18
0.006435	0.0713446	19
0.0097	0.0916111	20
0.028637	0.15734	21
0.020911	0.136433	22
0.069289	0.232483	23
0.051625	0.204	24
0.019969	0.133333	25
0.483522	0.685942	26
0.098504	0.282128	27
0.062921	0.225474	28
0.098504	0.282128	29
0.17444	0.366109	30
0.007142	0.0728484	31
0.010717	0.0967241	32
0.00049	0.0119	33
0.00111	0.0202179	34
0.080568	0.258188	35
0.088372	0.266217	36
8.3e-05	0.00368087	37
0.000445	0.0110707	38
0.00318	0.04505	39
0.103894	0.282128	40
0.00431	0.0542741	41
0.001591	0.0275054	42
0.091646	0.271759	43
0.058179	0.215791	44
3e-06	0.0003825	45
0.000354	0.01062	46
0.000157	0.00552207	47
0.00031	0.0102	48
1e-06	0.000255	49
8.9e-05	0.0037825	50
0.07063	0.236205	51
0.058179	0.215791	52
0.009224	0.0879297	53
0.04036	0.182965	54
4e-06	0.000453333	55
3.2e-05	0.00204	56
3e-06	0.0003825	57
1.4e-05	0.00119	58
0.011831	0.102268	59
0.02992	0.157732	60
0.000815	0.0176872	61
0.003759	0.0504497	62
0.000331	0.0105506	63
0.000595	0.0137932	64
0.058179	0.215791	65
0.67167	0.809505	66
0.000431	0.0109905	67
0.005207	0.0610476	68
0.007716	0.077924	1	β
0.067979	0.232277	2
0.000895	0.0190188	3
0.002763	0.0420636	4
0.002842	0.04263	5
0.011258	0.0981467	6
0.229202	0.435356	7
0.451704	0.66103	8
0.115405	0.295762	9
0.023968	0.141503	10
0.025063	0.145251	11
0.102081	0.282128	12
0.102061	0.282128	13
0.671676	0.809505	14
0.39657	0.612881	15
0.359187	0.578268	16
0.089994	0.268403	17
0.958607	0.984193	18
0.001413	0.0248493	19
0.100261	0.282128	20
0.684328	0.815438	21
0.411211	0.626036	22
0.139086	0.323934	23
0.311515	0.527816	24
0.005068	0.060816	25
0.659099	0.80803	26
0.219273	0.425206	27
0.527747	0.709225	28
0.031927	0.164848	29
0.132284	0.316736	30
0.032622	0.165813	31
0.311496	0.527816	32
0.113433	0.292897	33
0.155993	0.345147	34
0.283433	0.495886	35
0.377606	0.591101	36
0.00011	0.00415556	37
0.000523	0.012406	38
0.002014	0.0331335	39
0.016573	0.124298	40
0.000675	0.0153	41
0.002135	0.0340266	42
0.057036	0.215469	43
0.044763	0.189669	44
0.008121	0.0788897	45
0.012728	0.108689	46
0.02239	0.138	47
0.033339	0.166695	48
0.00318	0.04505	49
0.005946	0.068	50
0.368316	0.586088	51
0.579846	0.750562	52
0.001291	0.0231021	53
0.004194	0.0534735	54
0.000815	0.0176872	55
0.001076	0.0202179	56
0.003364	0.0470038	57
0.006953	0.0721212	58
0.568046	0.740992	59
0.690693	0.818606	60
0.000982	0.0198508	61
0.015432	0.121791	62
0.010192	0.0936562	63
0.019969	0.133333	64
0.153501	0.342622	65
0.197425	0.396405	66
0.002395	0.0370136	67
0.017367	0.129296	68
0.295234	0.510453	1	gamma
0.849071	0.920147	2
0.013687	0.112628	3
0.021874	0.138	4
0.02139	0.138	5
0.066663	0.232069	6
0.748926	0.860253	7
0.291206	0.507744	8
0.299252	0.51562	9
0.690682	0.818606	10
0.062916	0.225474	11
0.136789	0.322974	12
0.391787	0.606737	13
0.49432	0.694558	14
0.052645	0.205024	15
0.550578	0.727487	16
0.556376	0.731319	17
0.70349	0.830509	18
0.05371	0.20762	19
0.151	0.341498	20
0.972397	0.987893	21
0.539101	0.715994	22
0.505347	0.696016	23
0.494362	0.694558	24
0.086726	0.265689	25
0.257143	0.465872	26
0.755461	0.866783	27
0.903606	0.953547	28
0.345703	0.560919	29
0.488921	0.692638	30
0.467463	0.675371	31
0.62807	0.785575	32
0.499859	0.696016	33
0.494345	0.694558	34
0.249896	0.458182	35
0.609793	0.776515	36
0.001688	0.028696	37
0.055912	0.212834	38
0.007918	0.0784113	39
0.113406	0.292897	40
0.002327	0.036516	41
0.026201	0.149353	42
0.896755	0.947875	43
0.768669	0.874933	44
0.222581	0.42917	45
0.271947	0.484278	46
0.155993	0.345147	47
0.179986	0.374483	48
0.042074	0.188244	49
0.100261	0.282128	50
0.709904	0.83329	51
0.677979	0.813614	52
0.212894	0.417361	53
0.153501	0.342622	54
0.003458	0.0476643	55
0.086762	0.265689	56
0.032632	0.165813	57
0.052663	0.205024	58
0.30737	0.524277	59
0.311487	0.527816	60
0.044759	0.189669	61
0.08675	0.265689	62
0.431168	0.641016	63
0.436187	0.644798	64
0.345731	0.560919	65
0.462171	0.668673	66
0.04294	0.189367	67
0.159827	0.348341	68
